# Supplementary material for: The Impact of Pneumococcal Conjugate Vaccine (PCV) Coverage Heterogeneities on the Changing Epidemiology of Invasive Pneumococcal Disease in Switzerland, 2005–2019
Source: Microorganisms. 2021 May 18;9(5):1078. doi: 10.3390/microorganisms9051078 (PMC8157260; doi:10.3390/microorganisms9051078)
Supplement: Supplementary file 1 [file microorganisms-09-01078-s001.zip]

Archive with 1 entries (1 files):
- microorganisms-1189866-supplementary.pdf
